# Supplementary material for: Two new species of Xanthagaricus and some notes on Heinemannomyces from Asia
Source: MycoKeys. 2017 Dec 5;(28):1–18. doi: 10.3897/mycokeys.28.21029 (PMC5804139; doi:10.3897/mycokeys.28.21029)
Supplement: XML Treatment for Xanthagaricus flavosquamosus [file mycokeys.28.21029-treatment1.xml]

<!DOCTYPE tp:taxon-treatment
  PUBLIC "-//TaxonX//DTD Taxonomic Treatment Publishing DTD v0 20100105//EN" "tax-treatment-NSO.dtd">
<tp:taxon-treatment xmlns:tp="http://www.plazi.org/taxpub"><tp:treatment-meta><kwd-group><label>Taxon classification</label><kwd><named-content xmlns:xlink="http://www.w3.org/1999/xlink" content-type="kingdom">Fungi</named-content></kwd><kwd><named-content xmlns:xlink="http://www.w3.org/1999/xlink" content-type="order">Agaricales</named-content></kwd><kwd><named-content xmlns:xlink="http://www.w3.org/1999/xlink" content-type="family">Agaricaceae</named-content></kwd></kwd-group><mixed-citation publication-type="journal"><person-group><name><surname>Hosen</surname><given-names>Md. Iqbal</given-names></name><name><surname>Song</surname><given-names>Zong-ping</given-names></name><name><surname>Gates</surname><given-names>Genevieve</given-names></name><name><surname>Samantha C. Karunarathna</surname><given-names/></name><name><surname>Chowdhury</surname><given-names>M. Salahuddin M.</given-names></name><name><surname>Li</surname><given-names>Tai-Hui</given-names></name></person-group><article-title>Two new species of <italic><tp:taxon-name><tp:taxon-name-part taxon-name-part-type="genus" reg="Xanthagaricus">Xanthagaricus</tp:taxon-name-part></tp:taxon-name></italic> and some notes on <italic><tp:taxon-name><tp:taxon-name-part taxon-name-part-type="genus" reg="Heinemannomyces">Heinemannomyces</tp:taxon-name-part></tp:taxon-name></italic> from Asia</article-title><source>MycoKeys</source><day>5</day><month>12</month><year>2017</year><volume>2017</volume><issue>28</issue><fpage>1</fpage><lpage>18</lpage><pub-id pub-id-type="doi">10.3897/mycokeys.28.21029</pub-id></mixed-citation></tp:treatment-meta><tp:nomenclature><tp:taxon-name>
            <tp:taxon-name-part taxon-name-part-type="genus" reg="Xanthagaricus">Xanthagaricus</tp:taxon-name-part>
            <tp:taxon-name-part taxon-name-part-type="species" reg="flavosquamosus">flavosquamosus</tp:taxon-name-part>
            <object-id xmlns:xlink="http://www.w3.org/1999/xlink" content-type="mycobank" xlink:type="simple">822730</object-id>
          </tp:taxon-name><tp:taxon-authority>T.H. Li, Iqbal Hosen &amp; Z.P. Song</tp:taxon-authority><tp:taxon-status xmlns:xlink="http://www.w3.org/1999/xlink" xlink:type="simple">sp. nov.</tp:taxon-status><xref ref-type="fig" rid="F2">Figs 2a–b</xref><xref ref-type="fig" rid="F3">, 3</xref><xref ref-type="fig" rid="F5">, 5b</xref></tp:nomenclature><tp:treatment-sec sec-type="diagnosis" id="SECID0E36AG"><title>Diagnosis.</title><p>Closely related to <italic><tp:taxon-name><tp:taxon-name-part taxon-name-part-type="genus" reg="Xanthagaricus">X.</tp:taxon-name-part> <tp:taxon-name-part taxon-name-part-type="species" reg="epipastus">epipastus</tp:taxon-name-part></tp:taxon-name></italic> and <italic><tp:taxon-name><tp:taxon-name-part taxon-name-part-type="genus" reg="Xanthagaricus">X.</tp:taxon-name-part> <tp:taxon-name-part taxon-name-part-type="species" reg="subepipastus">subepipastus</tp:taxon-name-part></tp:taxon-name></italic> but differs in having larger basidiospores with verrucose surface, short but broadly clavate cheilocystidia, and found on the ground covered by fallen needles or debris of <italic><tp:taxon-name><tp:taxon-name-part taxon-name-part-type="genus" reg="Pinus">Pinus</tp:taxon-name-part></tp:taxon-name></italic> sp.</p></tp:treatment-sec><tp:treatment-sec sec-type="Typification" id="SECID0E6ABG"><title>Typification.</title><p>CHINA, Jiangxi Province, Jiulong Provincial Forest Park, 25 August 2015, Ming Zhang, Jun Ping Zhou &amp; Hao Huang (<named-content xmlns:xlink="http://www.w3.org/1999/xlink" content-type="dwc:institutional_code" xlink:type="simple">GDGM</named-content> 50918, holotype).</p></tp:treatment-sec><tp:treatment-sec sec-type="etymology" id="SECID0EKBBG"><title>Etymology.</title><p>The species epithet “<italic><tp:taxon-name><tp:taxon-name-part taxon-name-part-type="genus" reg="Xanthagaricus"/><tp:taxon-name-part taxon-name-part-type="species" reg="flavosquamosus">flavosquamosus</tp:taxon-name-part></tp:taxon-name></italic>” (Lat.) refers to the yellow squamules on the pileus surface.</p></tp:treatment-sec><tp:treatment-sec sec-type="description" id="SECID0E1BBG"><title>Description.</title><p>
            <italic>Basidiomata</italic> small-sized. <italic>Pileus</italic> 8–13 mm broad, at first hemispherical to convex, then plano-convex to nearly applanate with age, yellow (2A4–7) to vivid yellow (2A8), lemon yellow or mustard yellow (3B8, 3B6), more or less yellow-brown to grayish brown at centre, concentrically fibrillose-squamulose, sometimes woolly to matted squamulose on the surface, more densely and darker at centre; margin incurved with appendiculate, often lacerated velar remnants, concolorous with the squamules; context 0.8 mm thick at the pileus center, elsewhere thin, no color change when cut or injured. <italic>Lamellae</italic> free, depressed around the stipe, broadly ventricose, yellowish white (3A2) to light pinkish white (10A2), with crenulate margin; 3–4 tiers of lamellulae. <italic>Stipe</italic> 20–30 × 1.5–2 mm, equal, central, cylindrical, slightly curved, fistulose, pale yellow (3A3) to slightly grayish yellow (3B3), some scattered squamules or scales on surface, with white mycelial tufts at base. <italic>Annulus</italic> absent. <italic>Odor and taste</italic> unknown.</p><p>
            <italic>Basidiospores</italic> [60/3/3] 5–5.5(–6) × 3–3.5 µm, [mean length = 5.38 µm, mean width = 3.25 µm, Q = (1.51–)1.61–1.68(–1.71), Q<sub>m</sub> = 1.65 ± 0.052], ellipsoid to broadly ellipsoid, slightly thick-walled (0.5 µm), smooth under light microscope but minutely verrucose or warty under <abbrev xmlns:xlink="http://www.w3.org/1999/xlink" xlink:title="scanning electron microscope" id="ABBRID0ESCBG" xlink:type="simple">SEM</abbrev>, pale yellow to yellowish brown in H<sub>2</sub>O and 5% KOH, inamyloid. <italic>Basidia</italic> 10–12 × 5–6 µm, clavate, pale yellow in H<sub>2</sub>O, hyaline, thin-walled, 4-spored, with sterigmata up to 3 µm long. <italic>Lamellar trama</italic> regular to subregular, composed of thin-walled cylindrical hyphae 4–8 µm wide. <italic>Cheilocystidia</italic> 7–15 × 6–9 µm, abundant, clavate to broadly clavate, sometimes slightly fusoid to obovate, smooth, hyaline, thin-walled. <italic>Pleurocystidia</italic> absent. <italic>Pileipellis</italic> (squamules on pileus) epithelial, composed of agglutinated globose to subglobose, rarely clavate to ellipsoidal thin-walled cells, terminal cells 6–12 × 6–10 µm, slightly encrusted, with some vacuolar pigments when observed in KOH or H<sub>2</sub>O. <italic>Caulocystidia</italic> not found. <italic>Stipe trama</italic> composed of parallel hyphae 3–8 µm wide, yellowish brown in mass but pale yellow or subhyaline individually. <italic>Clamp connections</italic> absent in all tissues.</p></tp:treatment-sec><tp:treatment-sec sec-type="distribution" id="SECID0EMDBG"><title>Habit, habitat and distribution.</title><p>Gregarious to scattered, ground covered with fallen needles or debris of <italic><tp:taxon-name><tp:taxon-name-part taxon-name-part-type="genus" reg="Pinus">Pinus</tp:taxon-name-part></tp:taxon-name></italic> sp., currently only known from Jiangxi Province of China.</p></tp:treatment-sec><tp:treatment-sec sec-type="material" id="SECID0EZDBG"><title>Additional specimens examined.</title><p>CHINA, Jiangxi Province, Jiulong Provincial Forest Park, 26 Aug 2015, Ming Zhang, Jun Ping Zhou &amp; Hao Huang (<named-content xmlns:xlink="http://www.w3.org/1999/xlink" content-type="dwc:institutional_code" xlink:type="simple">GDGM</named-content> 50924); same location, 26 Aug 2015, Ming Zhang, Jun Ping Zhou &amp; Hao Huang (<named-content xmlns:xlink="http://www.w3.org/1999/xlink" content-type="dwc:institutional_code" xlink:type="simple">GDGM</named-content> 50613b).</p><fig id="F2" position="float" orientation="portrait"><label>Figure 2.</label><caption><p>
                Basidiomata of <italic><tp:taxon-name><tp:taxon-name-part taxon-name-part-type="genus" reg="Xanthagaricus">Xanthagaricus</tp:taxon-name-part></tp:taxon-name></italic> species. <bold>a, b</bold> Basidiomata of <italic><tp:taxon-name><tp:taxon-name-part taxon-name-part-type="genus" reg="Xanthagaricus">X.</tp:taxon-name-part> <tp:taxon-name-part taxon-name-part-type="species" reg="flavosquamosus">flavosquamosus</tp:taxon-name-part></tp:taxon-name></italic> (<bold>a, b</bold> <named-content xmlns:xlink="http://www.w3.org/1999/xlink" content-type="dwc:institutional_code" xlink:type="simple">GDGM</named-content> 50918, holotype) <bold>c, d</bold> Basidiomata of <italic><tp:taxon-name><tp:taxon-name-part taxon-name-part-type="genus" reg="Xanthagaricus">X.</tp:taxon-name-part> <tp:taxon-name-part taxon-name-part-type="species" reg="necopinatus">necopinatus</tp:taxon-name-part></tp:taxon-name></italic> (<named-content xmlns:xlink="http://www.w3.org/1999/xlink" content-type="dwc:institutional_code" xlink:type="simple">GDGM</named-content> 46632, holotype; <abbrev xmlns:xlink="http://www.w3.org/1999/xlink" xlink:title="Md. Iqbal Hosen private herbarium" id="ABBRID0E5FBG" xlink:type="simple">PHI</abbrev>-12, isotype). Scale bars: 5 mm.</p></caption><graphic xmlns:xlink="http://www.w3.org/1999/xlink" xlink:href="mycokeys-28-001-g002.jpg" position="float" orientation="portrait" xlink:type="simple" id="oo_172359.jpg"/></fig><!--PageBreak--></tp:treatment-sec><tp:treatment-sec><!--Section generated to contain objects referenced in tp:taxon-treatment.--><fig id="F3" position="float" orientation="portrait"><label>Figure 3.</label><caption><p>Microscopic features of <italic><tp:taxon-name><tp:taxon-name-part taxon-name-part-type="genus" reg="Xanthagaricus">Xanthagaricus</tp:taxon-name-part> <tp:taxon-name-part taxon-name-part-type="species" reg="flavosquamosus">flavosquamosus</tp:taxon-name-part></tp:taxon-name></italic> (<named-content xmlns:xlink="http://www.w3.org/1999/xlink" content-type="dwc:institutional_code" xlink:type="simple">GDGM</named-content> 50918, holotype). <bold>a</bold> Basidia with basidioles <bold>b</bold> Basidiospores <bold>c</bold> Epithelial pileipellis with encrusted wall. <bold>d</bold> Cheilocystidia. Scale bars: 10 µm.</p></caption><graphic xmlns:xlink="http://www.w3.org/1999/xlink" xlink:href="mycokeys-28-001-g003.jpg" position="float" orientation="portrait" xlink:type="simple" id="oo_172360.jpg"/></fig><fig id="F5" position="float" orientation="portrait"><label>Figure 5.</label><caption><p>
                <abbrev xmlns:xlink="http://www.w3.org/1999/xlink" xlink:title="scanning electron microscope" id="ABBRID0E2NBG" xlink:type="simple">SEM</abbrev> of basidiospores of <italic><tp:taxon-name><tp:taxon-name-part taxon-name-part-type="genus" reg="Xanthagaricus">Xanthagaricus</tp:taxon-name-part></tp:taxon-name></italic> spp. <bold>a</bold> <abbrev xmlns:xlink="http://www.w3.org/1999/xlink" xlink:title="scanning electron microscope" id="ABBRID0EIOBG" xlink:type="simple">SEM</abbrev> basidiospores of <italic><tp:taxon-name><tp:taxon-name-part taxon-name-part-type="genus" reg="Xanthagaricus">X.</tp:taxon-name-part> <tp:taxon-name-part taxon-name-part-type="species" reg="flavosquamosus">flavosquamosus</tp:taxon-name-part></tp:taxon-name></italic> (<named-content xmlns:xlink="http://www.w3.org/1999/xlink" content-type="dwc:institutional_code" xlink:type="simple">GDGM</named-content> 50918, holotype) <bold>b</bold> <abbrev xmlns:xlink="http://www.w3.org/1999/xlink" xlink:title="scanning electron microscope" id="ABBRID0E5OBG" xlink:type="simple">SEM</abbrev> of basidiospores of <italic><tp:taxon-name><tp:taxon-name-part taxon-name-part-type="genus" reg="Xanthagaricus">X.</tp:taxon-name-part> <tp:taxon-name-part taxon-name-part-type="species" reg="necopinatus">necopinatus</tp:taxon-name-part></tp:taxon-name></italic> (<abbrev xmlns:xlink="http://www.w3.org/1999/xlink" xlink:title="Md. Iqbal Hosen private herbarium" id="ABBRID0ENPBG" xlink:type="simple">PHI</abbrev>-12, isotype). Scale bars: 5 µm.</p></caption><graphic xmlns:xlink="http://www.w3.org/1999/xlink" xlink:href="mycokeys-28-001-g005.jpg" position="float" orientation="portrait" xlink:type="simple" id="oo_172362.jpg"/></fig></tp:treatment-sec></tp:taxon-treatment>
