# Supplementary material for: Two new species of Xanthagaricus and some notes on Heinemannomyces from Asia
Source: MycoKeys. 2017 Dec 5;(28):1–18. doi: 10.3897/mycokeys.28.21029 (PMC5804139; doi:10.3897/mycokeys.28.21029)
Supplement: XML Treatment for Xanthagaricus necopinatus [file mycokeys.28.21029-treatment2.xml]

<!DOCTYPE tp:taxon-treatment
  PUBLIC "-//TaxonX//DTD Taxonomic Treatment Publishing DTD v0 20100105//EN" "tax-treatment-NSO.dtd">
<tp:taxon-treatment xmlns:tp="http://www.plazi.org/taxpub"><tp:treatment-meta><kwd-group><label>Taxon classification</label><kwd><named-content xmlns:xlink="http://www.w3.org/1999/xlink" content-type="kingdom">Fungi</named-content></kwd><kwd><named-content xmlns:xlink="http://www.w3.org/1999/xlink" content-type="order">Agaricales</named-content></kwd><kwd><named-content xmlns:xlink="http://www.w3.org/1999/xlink" content-type="family">Agaricaceae</named-content></kwd></kwd-group><mixed-citation publication-type="journal"><person-group><name><surname>Hosen</surname><given-names>Md. Iqbal</given-names></name><name><surname>Song</surname><given-names>Zong-ping</given-names></name><name><surname>Gates</surname><given-names>Genevieve</given-names></name><name><surname>Samantha C. Karunarathna</surname><given-names/></name><name><surname>Chowdhury</surname><given-names>M. Salahuddin M.</given-names></name><name><surname>Li</surname><given-names>Tai-Hui</given-names></name></person-group><article-title>Two new species of <italic><tp:taxon-name><tp:taxon-name-part taxon-name-part-type="genus" reg="Xanthagaricus">Xanthagaricus</tp:taxon-name-part></tp:taxon-name></italic> and some notes on <italic><tp:taxon-name><tp:taxon-name-part taxon-name-part-type="genus" reg="Heinemannomyces">Heinemannomyces</tp:taxon-name-part></tp:taxon-name></italic> from Asia</article-title><source>MycoKeys</source><day>5</day><month>12</month><year>2017</year><volume>2017</volume><issue>28</issue><fpage>1</fpage><lpage>18</lpage><pub-id pub-id-type="doi">10.3897/mycokeys.28.21029</pub-id></mixed-citation></tp:treatment-meta><tp:nomenclature><tp:taxon-name>
            <tp:taxon-name-part taxon-name-part-type="genus" reg="Xanthagaricus">Xanthagaricus</tp:taxon-name-part>
            <tp:taxon-name-part taxon-name-part-type="species" reg="necopinatus">necopinatus</tp:taxon-name-part>
            <object-id xmlns:xlink="http://www.w3.org/1999/xlink" content-type="mycobank" xlink:type="simple">822731</object-id>
          </tp:taxon-name><tp:taxon-authority>Iqbal Hosen, T.H. Li, &amp; G.M. Gates</tp:taxon-authority><tp:taxon-status xmlns:xlink="http://www.w3.org/1999/xlink" xlink:type="simple">sp. nov.</tp:taxon-status><xref ref-type="fig" rid="F2">Figs 2c, d</xref><xref ref-type="fig" rid="F4">, 4</xref><xref ref-type="fig" rid="F5">, 5b</xref><!--PageBreak--></tp:nomenclature><tp:treatment-sec sec-type="diagnosis" id="SECID0E5HBG"><title>Diagnosis.</title><p>Morphologically similar to <italic><tp:taxon-name><tp:taxon-name-part taxon-name-part-type="genus" reg="Xanthagaricus">X.</tp:taxon-name-part> <tp:taxon-name-part taxon-name-part-type="species" reg="flavosquamosus">flavosquamosus</tp:taxon-name-part></tp:taxon-name></italic> but differs in the presence of a fugacious annulus, smaller and denser squamules, comparatively smaller basidiospores with rugulose-rough surface, clavate to narrowly clavate cheilocystidia.</p></tp:treatment-sec><tp:treatment-sec sec-type="Typification" id="SECID0EPIBG"><title>Typification.</title><p>BANGLADESH, Dhaka Division, Sher-e-Bangla Nagar, Chondrima Uddan, 21 Aug 2014, Iqbal 821 (<named-content xmlns:xlink="http://www.w3.org/1999/xlink" content-type="dwc:institutional_code" xlink:type="simple">GDGM</named-content> 46632, holotype; <abbrev xmlns:xlink="http://www.w3.org/1999/xlink" xlink:title="Md. Iqbal Hosen private herbarium" id="ABBRID0E1IBG" xlink:type="simple">PHI</abbrev>-12, isotype).</p></tp:treatment-sec><tp:treatment-sec sec-type="etymology" id="SECID0E5IBG"><title>Etymology.</title><p>The species epithet “<italic><tp:taxon-name><tp:taxon-name-part taxon-name-part-type="genus" reg="Xanthagaricus"/><tp:taxon-name-part taxon-name-part-type="species" reg="necopinatus">necopinatus</tp:taxon-name-part></tp:taxon-name></italic>” (Lat.) means unexpected, refers to the unexpected, surprising habitat of the collection, which was found on a concrete wall.</p><fig id="F3" position="float" orientation="portrait"><label>Figure 3.</label><caption><p>Microscopic features of <italic><tp:taxon-name><tp:taxon-name-part taxon-name-part-type="genus" reg="Xanthagaricus">Xanthagaricus</tp:taxon-name-part> <tp:taxon-name-part taxon-name-part-type="species" reg="flavosquamosus">flavosquamosus</tp:taxon-name-part></tp:taxon-name></italic> (<named-content xmlns:xlink="http://www.w3.org/1999/xlink" content-type="dwc:institutional_code" xlink:type="simple">GDGM</named-content> 50918, holotype). <bold>a</bold> Basidia with basidioles <bold>b</bold> Basidiospores <bold>c</bold> Epithelial pileipellis with encrusted wall. <bold>d</bold> Cheilocystidia. Scale bars: 10 µm.</p></caption><graphic xmlns:xlink="http://www.w3.org/1999/xlink" xlink:href="mycokeys-28-001-g003.jpg" position="float" orientation="portrait" xlink:type="simple" id="oo_172360.jpg"/></fig></tp:treatment-sec><tp:treatment-sec sec-type="description" id="SECID0ETKBG"><title>Description.</title><p>
            <italic>Basidiomata</italic> small-sized. <italic>Pileus</italic> 10–15 mm broad, hemispherical, convex to plano-convex, yellow (2A4–7) to vivid yellow (2A8), maize yellow (4A6), light olive yellow (3D3–4) to pale brown (5D4) at disc, with yellow (3A4) to yellowish brown (5D8, 5E8) squamulose or finely fibrillose squamules on the surface, more concentrated and darker at center but scattered elsewhere; margin incurved with appendiculate velar remnants, concolorous with the pileus squamules; context 0.7 mm thick at pileus center, elsewhere thin, unchanged when cut or injured. <italic>Lamellae</italic> free, depressed around the stipe, yellowish white (3A2) to pinkish white (10A2), light brownish gray (6C3, 6D3), with crenulate edge, broadly ventricose; lamellulae commonly with 3–4 tiers. <italic>Stipe</italic> 18–28 × 1.5–2 mm, equal to slightly attenuated towards base, central, cylindrical, slightly curved, fistulose, yellowish brown (5D4) to dull brown (5C2), with some scattered squamules on surface; squamules more concentrated toward apex. <italic>Annulus</italic> very thin and tiny, superior, fugacious, often gone due to handling or with age. <italic>Odor and taste</italic> unknown.</p><p>
            <italic>Basidiospores</italic> [60/3/1] 4–5 × 2.7–3.2 µm, [mean length = 4.45 µm, mean width = 2.98 µm, Q = (1.31–)1.41–1.64(–1.72), Q<sub>m</sub> = 1.49 ± 0.064], ellipsoid to ovoid-ellipsoid, slightly thick-walled (0.5 µm), inamyloid, smooth under light microscope but rugulose-rough surface under <abbrev xmlns:xlink="http://www.w3.org/1999/xlink" xlink:title="scanning electron microscope" id="ABBRID0ELLBG" xlink:type="simple">SEM</abbrev>, yellow to yellowish brown in H<sub>2</sub>O and 5% KOH. <italic>Basidia</italic> 13–17 × 5–6 µm, clavate to narrowly clavate, pale yellow in H<sub>2</sub>O, thin-walled, 4-spored, with sterigmata up to 2 µm long. <italic>Lamellar trama</italic> regular to subregular, composed of thin-walled cylindrical hyphae, 4–8 µm wide. <italic>Cheilocystidia</italic> 15–20 × 4–6 µm, abundant, clavate to narrowly clavate, sometimes narrowly fusoid, smooth, hyaline, thin-walled. <italic>Pleurocystidia</italic> absent. <italic>Pileipellis</italic> (squamules on pileus) epithelial, composed of agglutinated globose, subglobose to broadly ellipsoid, rarely clavate cells, terminal cells measuring 9–15 × 6–10 µm, slightly encrusted, with some vacuolar pigments when observed in KOH or H<sub>2</sub>O. <italic>Caulocystidia</italic> sometimes present, cylindro-clavate to narrowly clavate measuring 18–25 × 5–7 µm, thin-walled, smooth, hyaline. <italic>Stipe trama</italic> composed of parallel hyphae 4–10 µm wide, yellowish brown in mass but pale yellow to subhyaline individually. <italic>Clamp connections</italic> absent in all tissues.</p></tp:treatment-sec><tp:treatment-sec sec-type="distribution" id="SECID0EFMBG"><title>Habit, habitat and distribution.</title><p>Scattered, clustered on a concrete wall, currently only known from Bangladesh.</p><fig id="F4" position="float" orientation="portrait"><label>Figure 4.</label><caption><p>Microscopic features of <italic><tp:taxon-name><tp:taxon-name-part taxon-name-part-type="genus" reg="Xanthagaricus">Xanthagaricus</tp:taxon-name-part> <tp:taxon-name-part taxon-name-part-type="species" reg="necopinatus">necopinatus</tp:taxon-name-part></tp:taxon-name></italic> (<named-content xmlns:xlink="http://www.w3.org/1999/xlink" content-type="dwc:institutional_code" xlink:type="simple">GDGM</named-content> 46632, holotype; <abbrev xmlns:xlink="http://www.w3.org/1999/xlink" xlink:title="Md. Iqbal Hosen private herbarium" id="ABBRID0ECNBG" xlink:type="simple">PHI</abbrev>-12, isotype). <bold>a</bold> Basidia with basidioles <bold>b</bold> Basidiospores <bold>c</bold> Epithelial pileipellis with encrusted wall <bold>d</bold> Cheilocystidia. Scale bars: 10 µm.</p></caption><graphic xmlns:xlink="http://www.w3.org/1999/xlink" xlink:href="mycokeys-28-001-g004.jpg" position="float" orientation="portrait" xlink:type="simple" id="oo_172361.jpg"/></fig><fig id="F5" position="float" orientation="portrait"><label>Figure 5.</label><caption><p>
                <abbrev xmlns:xlink="http://www.w3.org/1999/xlink" xlink:title="scanning electron microscope" id="ABBRID0E2NBG" xlink:type="simple">SEM</abbrev> of basidiospores of <italic><tp:taxon-name><tp:taxon-name-part taxon-name-part-type="genus" reg="Xanthagaricus">Xanthagaricus</tp:taxon-name-part></tp:taxon-name></italic> spp. <bold>a</bold> <abbrev xmlns:xlink="http://www.w3.org/1999/xlink" xlink:title="scanning electron microscope" id="ABBRID0EIOBG" xlink:type="simple">SEM</abbrev> basidiospores of <italic><tp:taxon-name><tp:taxon-name-part taxon-name-part-type="genus" reg="Xanthagaricus">X.</tp:taxon-name-part> <tp:taxon-name-part taxon-name-part-type="species" reg="flavosquamosus">flavosquamosus</tp:taxon-name-part></tp:taxon-name></italic> (<named-content xmlns:xlink="http://www.w3.org/1999/xlink" content-type="dwc:institutional_code" xlink:type="simple">GDGM</named-content> 50918, holotype) <bold>b</bold> <abbrev xmlns:xlink="http://www.w3.org/1999/xlink" xlink:title="scanning electron microscope" id="ABBRID0E5OBG" xlink:type="simple">SEM</abbrev> of basidiospores of <italic><tp:taxon-name><tp:taxon-name-part taxon-name-part-type="genus" reg="Xanthagaricus">X.</tp:taxon-name-part> <tp:taxon-name-part taxon-name-part-type="species" reg="necopinatus">necopinatus</tp:taxon-name-part></tp:taxon-name></italic> (<abbrev xmlns:xlink="http://www.w3.org/1999/xlink" xlink:title="Md. Iqbal Hosen private herbarium" id="ABBRID0ENPBG" xlink:type="simple">PHI</abbrev>-12, isotype). Scale bars: 5 µm.</p></caption><graphic xmlns:xlink="http://www.w3.org/1999/xlink" xlink:href="mycokeys-28-001-g005.jpg" position="float" orientation="portrait" xlink:type="simple" id="oo_172362.jpg"/></fig><!--PageBreak--></tp:treatment-sec><tp:treatment-sec><!--Section generated to contain objects referenced in tp:taxon-treatment.--><fig id="F2" position="float" orientation="portrait"><label>Figure 2.</label><caption><p>
                Basidiomata of <italic><tp:taxon-name><tp:taxon-name-part taxon-name-part-type="genus" reg="Xanthagaricus">Xanthagaricus</tp:taxon-name-part></tp:taxon-name></italic> species. <bold>a, b</bold> Basidiomata of <italic><tp:taxon-name><tp:taxon-name-part taxon-name-part-type="genus" reg="Xanthagaricus">X.</tp:taxon-name-part> <tp:taxon-name-part taxon-name-part-type="species" reg="flavosquamosus">flavosquamosus</tp:taxon-name-part></tp:taxon-name></italic> (<bold>a, b</bold> <named-content xmlns:xlink="http://www.w3.org/1999/xlink" content-type="dwc:institutional_code" xlink:type="simple">GDGM</named-content> 50918, holotype) <bold>c, d</bold> Basidiomata of <italic><tp:taxon-name><tp:taxon-name-part taxon-name-part-type="genus" reg="Xanthagaricus">X.</tp:taxon-name-part> <tp:taxon-name-part taxon-name-part-type="species" reg="necopinatus">necopinatus</tp:taxon-name-part></tp:taxon-name></italic> (<named-content xmlns:xlink="http://www.w3.org/1999/xlink" content-type="dwc:institutional_code" xlink:type="simple">GDGM</named-content> 46632, holotype; <abbrev xmlns:xlink="http://www.w3.org/1999/xlink" xlink:title="Md. Iqbal Hosen private herbarium" id="ABBRID0E5FBG" xlink:type="simple">PHI</abbrev>-12, isotype). Scale bars: 5 mm.</p></caption><graphic xmlns:xlink="http://www.w3.org/1999/xlink" xlink:href="mycokeys-28-001-g002.jpg" position="float" orientation="portrait" xlink:type="simple" id="oo_172359.jpg"/></fig></tp:treatment-sec></tp:taxon-treatment>
