# Supplementary material for: Two new species of Xanthagaricus and some notes on Heinemannomyces from Asia
Source: MycoKeys. 2017 Dec 5;(28):1–18. doi: 10.3897/mycokeys.28.21029 (PMC5804139; doi:10.3897/mycokeys.28.21029)
Supplement: XML Treatment for Heinemannomyces splendidissimus [file mycokeys.28.21029-treatment3.xml]

<!DOCTYPE tp:taxon-treatment
  PUBLIC "-//TaxonX//DTD Taxonomic Treatment Publishing DTD v0 20100105//EN" "tax-treatment-NSO.dtd">
<tp:taxon-treatment xmlns:tp="http://www.plazi.org/taxpub"><tp:treatment-meta><kwd-group><label>Taxon classification</label><kwd><named-content xmlns:xlink="http://www.w3.org/1999/xlink" content-type="kingdom">Fungi</named-content></kwd><kwd><named-content xmlns:xlink="http://www.w3.org/1999/xlink" content-type="order">Agaricales</named-content></kwd><kwd><named-content xmlns:xlink="http://www.w3.org/1999/xlink" content-type="family">Agaricaceae</named-content></kwd></kwd-group><mixed-citation publication-type="journal"><person-group><name><surname>Hosen</surname><given-names>Md. Iqbal</given-names></name><name><surname>Song</surname><given-names>Zong-ping</given-names></name><name><surname>Gates</surname><given-names>Genevieve</given-names></name><name><surname>Samantha C. Karunarathna</surname><given-names/></name><name><surname>Chowdhury</surname><given-names>M. Salahuddin M.</given-names></name><name><surname>Li</surname><given-names>Tai-Hui</given-names></name></person-group><article-title>Two new species of <italic><tp:taxon-name><tp:taxon-name-part taxon-name-part-type="genus" reg="Xanthagaricus">Xanthagaricus</tp:taxon-name-part></tp:taxon-name></italic> and some notes on <italic><tp:taxon-name><tp:taxon-name-part taxon-name-part-type="genus" reg="Heinemannomyces">Heinemannomyces</tp:taxon-name-part></tp:taxon-name></italic> from Asia</article-title><source>MycoKeys</source><day>5</day><month>12</month><year>2017</year><volume>2017</volume><issue>28</issue><fpage>1</fpage><lpage>18</lpage><pub-id pub-id-type="doi">10.3897/mycokeys.28.21029</pub-id></mixed-citation></tp:treatment-meta><tp:nomenclature><tp:taxon-name>
            <tp:taxon-name-part taxon-name-part-type="genus" reg="Heinemannomyces">Heinemannomyces</tp:taxon-name-part>
            <tp:taxon-name-part taxon-name-part-type="species" reg="splendidissimus">splendidissimus</tp:taxon-name-part>
          </tp:taxon-name><tp:taxon-authority>Watling, Belg. J. Bot. 131(2): 135 (1998)</tp:taxon-authority><xref ref-type="fig" rid="F6">Figs 6</xref><xref ref-type="fig" rid="F7">, 7</xref></tp:nomenclature><tp:treatment-sec sec-type="description" id="SECID0EDRBG"><title>Description.</title><p>
        <italic>Basidiomata</italic> medium-sized to large. <italic>Pileus</italic> 35–65 mm broad, at first hemispherical, then convex to applanate with age, sometimes depressed at disc, pileus surface covered by snuff brown, chestnut brown, purple-brown or grayish red (9B4, 9C4, 10CD4), woolly-floccose or woolly arachnoid velar remnants, usually darker at center, outer zone showing dull white to whitish background when the velar remnants vanish; margin incurved with slightly appendiculate velar remnants, often slightly lacerated; context 3–4 mm thick at pileus centre, elsewhere thin, changes from white to slightly reddening when cut or injured. <italic>Lamellae</italic> free, depressed around the stipe, broadly ventricose, bluish gray to leaden gray (19B3, 18C3) when young, becoming dark blue (19E4–7) to bluish gray (19D3–5) when mature; 3–4 tiers of lamellulae. <italic>Stipe</italic> 50–60 × 5–6 mm, central, cylindrical, slightly tapering towards the base, floccose-squamulose all over the stipe, often vanish from handling or rain, with lighter shade of the pileus color, fistulose; <italic>stipe context</italic> slightly reddening when cut or injured. <italic>Annulus</italic> delicate, fugacious. <italic>Odor and taste</italic> unknown.</p><p>
            <italic>Basidiospores</italic> [60/3/3] (5.5–)6–6.5(–7) × 3.5–4.5(–5) µm, [mean length = 6.25 µm, mean width = 4.15 µm, Q = 1.42–1.55(–1.63), Q<sub>m</sub> = 1.50 ± 0.043], ellipsoid to ovoid-ellipsoid, inamyloid, slightly thick-walled (0.5 µm), smooth, dark brown, grayish brown to slightly leaden gray in H<sub>2</sub>O and 5% KOH. <italic>Basidia</italic> 13–19 × 7–9 µm, clavate to broadly clavate, colorless or pale yellow in H<sub>2</sub>O and KOH, 4-spored, rarely 2-spored, with sterigmata up to 2 µm long. <italic>Lamellar trama</italic> regular to subregular, composed of thin-walled cylindrical hyphae 4–8 µm wide. <italic>Cheilocystidia</italic> 15–22 × 6–10 µm, abundant and scattered colorless, clavate to cylindro-clavate, sometimes narrowly fusoid, smooth, hyaline, thin-walled. <italic>Pleurocystidia</italic> absent. <italic>Pileus</italic> hyaline or pale yellow, 4–10 wide hyphae; refractive hyphae very common, 5–8 µm wide. <italic>Pileipellis</italic> (woolly-floccose squamules on pileus) a complex of hyphal types, interwoven, loosely arranged, brick red in mass but hyaline to light red or pale red individually when observed in H<sub>2</sub>O and KOH, sometimes slightly puffy or swollen in some portion of some hyphae, smooth, thin-walled, cylindrical hyphae 4–10 µm wide; terminal elements measuring 20–50 × 4–10 µm. <italic>Stipitipellis</italic> similar to pileipellis but with paler color and slightly narrower hyphae measuring 3–8 µm wide. <italic>Stipe trama</italic> composed of parallel hyphae 4–9 µm wide, hyaline; refractive hyphae sometimes present 3–5 µm wide. <italic>Clamp connections</italic> not found in any tissue.</p></tp:treatment-sec><tp:treatment-sec sec-type="distribution" id="SECID0EVSBG"><title>Habit, habitat and distribution.</title><p>Solitary, scattered on the ground; known from Malaysia, Thailand, and now China.</p></tp:treatment-sec><tp:treatment-sec sec-type="material" id="SECID0E1SBG"><title>Specimens examined.</title><p>CHINA, Guangdong Province, Shantou City, Nanao Island, 8 May 2015, Iqbal, Tai-Hui Li &amp; Ting Li (<named-content xmlns:xlink="http://www.w3.org/1999/xlink" content-type="dwc:institutional_code" xlink:type="simple">GDGM</named-content> 46633); same location, 9 May 2015, Iqbal, Tai-Hui Li &amp; Ting Li (<named-content xmlns:xlink="http://www.w3.org/1999/xlink" content-type="dwc:institutional_code" xlink:type="simple">GDGM</named-content> 46634, GDGM46635).</p><fig id="F6" position="float" orientation="portrait"><label>Figure 6.</label><caption><p>
                Basidiomata of <italic><tp:taxon-name><tp:taxon-name-part taxon-name-part-type="genus" reg="Heinemannomyces">Heinemannomyces</tp:taxon-name-part> <tp:taxon-name-part taxon-name-part-type="species" reg="splendidissimus">splendidissimus</tp:taxon-name-part></tp:taxon-name></italic>. <bold>a</bold> Basidiomata showing leaden-blue lamellae and floccose pileus surface (<named-content xmlns:xlink="http://www.w3.org/1999/xlink" content-type="dwc:institutional_code" xlink:type="simple">GDGM</named-content> 46633) <bold>b</bold> Basidiomata showing dark blue lamellae and floccose pileus surface (<named-content xmlns:xlink="http://www.w3.org/1999/xlink" content-type="dwc:institutional_code" xlink:type="simple">GDGM</named-content> 46633) <bold>c</bold> Basidiomata showing blue lamellae and slightly depressed pileus disc (<named-content xmlns:xlink="http://www.w3.org/1999/xlink" content-type="dwc:institutional_code" xlink:type="simple">GDGM</named-content> 46634) <bold>d</bold> Basidiomata showing pileus surface and a reddening context when cut (<named-content xmlns:xlink="http://www.w3.org/1999/xlink" content-type="dwc:institutional_code" xlink:type="simple">GDGM</named-content> 46635). Scale bars: 20 mm.</p></caption><graphic xmlns:xlink="http://www.w3.org/1999/xlink" xlink:href="mycokeys-28-001-g006.jpg" position="float" orientation="portrait" xlink:type="simple" id="oo_172363.jpg"/></fig><fig id="F7" position="float" orientation="portrait"><label>Figure 7.</label><caption><p>Microscopic features of <italic><tp:taxon-name><tp:taxon-name-part taxon-name-part-type="genus" reg="Heinemannomyces">Heinemannomyces</tp:taxon-name-part> <tp:taxon-name-part taxon-name-part-type="species" reg="splendidissimus">splendidissimus</tp:taxon-name-part></tp:taxon-name></italic> (<named-content xmlns:xlink="http://www.w3.org/1999/xlink" content-type="dwc:institutional_code" xlink:type="simple">GDGM</named-content> 46633). <bold>a</bold> Basidiospores <bold>b</bold> Basidia <bold>c</bold> Elements from stipe surface <bold>d</bold> Pileipellis <bold>e</bold> Cheilocystidia. Scale bars: 10 µm.</p></caption><graphic xmlns:xlink="http://www.w3.org/1999/xlink" xlink:href="mycokeys-28-001-g007.jpg" position="float" orientation="portrait" xlink:type="simple" id="oo_172364.jpg"/></fig></tp:treatment-sec></tp:taxon-treatment>
